# Supplementary material for: More women than ever are entering MD-PhD programs. What lies ahead for them?
Source: JCI Insight. 2024 Nov 22;9(22):e184715. doi: 10.1172/jci.insight.184715 (PMC11601917; doi:10.1172/jci.insight.184715)
Supplement: Supporting data values [file jciinsight-9-184715-s229.xlsx]

## Sheet: Figure 1A
Figure 1A: MD/PhD matriculants (2000-2023 entry years)
Entry Year	Entry Year	Total	Men	Women
2000	AY2001	291	197.007	93.993
2001	AY2002	379	242.181	136.819
2002	AY2003	418	262.086	155.914
2003	AY2004	472	267.152	204.848
2004	AY2005	569	334.003	234.997
2005	AY2006	572	323.752	248.248
2006	AY2007	514	321.764	192.236
2007	AY2008	566	345.826	220.174
2008	AY2009	630	386.19	243.81
2009	AY2010	589	364.002	224.998
2010	AY2011	611	383.708	227.292
2011	AY2012	633	412.716	220.284
2012	AY2013	599	383.959	215.041
2013	AY2014	609	386.715	222.285
2014	AY2015	626	381.86	244.14
2015	AY2016	626	376.226	244.766
2016	AY2017	649	369.281	279.719
2017	AT2018	646	359.822	284.886
2018	AY2019	672	360.192	311.808
2019	AY2020	708	353.292	354
2020	AY2021	701	340.686	360.314
2021	AY2022	750	372.75	375.75
2022	AY2023	709	345.992	363.008
2023	AY2024	707	344.309	354.914

## Sheet: Figure 1B
Figure 1B: Medical school matriculants (2000-2023 entry years)
Entry year	Entry year	total	Men	Women
2000	AY2001	16301	8829	7472
2001	AY2002	16365	8581	7784
2002	AY2003	16488	8375	8113
2003	AY2004	16541	8329	8212
2004	AY2005	16648	8413	8235
2005	AY2006	17003	8764	8239
2006	AY2007	17361	8923	8438
2007	AY2008	17759	9177	8582
2008	AY2009	18036	9422	8614
2009	AY2010	18390	9573	8817
2010	AY2011	18665	9909	8756
2011	AY2012	19230	10193	9037
2012	AY2013	19517	10453	9064
2013	AY2014	20055	10588	9467
2014	AY2015	20343	10625	9718
2015	AY2016	20631	10766	9861
2016	AY2017	21030	10551	10474
2017	AT2018	21338	10516	10810
2018	AY2019	21622	10454	11160
2019	AY2020	21869	10402	11461
2020	AY2021	22239	10271	11926
2021	AY2022	22666	10057	12590
2022	AY2023	22710	10060	12630
2023	AY2024	22981	10160	12724

## Sheet: Figure 2A
Figure 2A: Total enrollment in MD/PhD programs (2014-2023 entry years)
Entry year	Entry year	Total	Men	Women
2014	AY2015	5283	3299	1984
2015	AY2016	5346	3330	2016
2016	AY2017	5448	3374	2074
2017	AT2018	5547	3394	2153
2018	AY2019	5657	3406	2251
2019	AY2020	5805	3401	2404
2020	AY2021	5922	3371	2551
2021	AY2022	6013	3312	2701
2022	AY2023	6032	3225	2807
2023	AY2024	5921	3085	2836

## Sheet: Figure 2B
Figure 2B: Total enrollment in medical school (2014-2023 entry years)
Entry year	Entry year	Total	Men	Women
2014	AY2015	85124	45299	39825
2015	AY2016	86587	46016	40571
2016	AY2017	88181	46187	42034
2017	AT2018	87733	46243	43489
2018	AY2019	91226	46057	45166
2019	AY2020	92626	45783	46842
2020	AY2021	94074	45589	48480
2021	AY2022	95347	45036	50291
2022	AY2023	96405	44512	51853
2023	AY2024	97903	44345	53422

## Sheet: Figure 3A
Figure 3A: Applicants to MD/PhD programs (2013-2024)
Entry year	Entry year	Total	Men	Women
2014	AY2015	1873	1146	727
2015	AY2016	1870	1129	741
2016	AY2017	1912	1111	801
2017	AT2018	1840	1031	809
2018	AY2019	1837	980	857
2019	AY2020	1799	926	873
2020	AY2021	1811	895	916
2021	AY2022	2049	1014	1035
2022	AY2023	1759	864	895
2023	AY2024	1745	829	916
2024	AY2025	1828	864	964

## Sheet: Figure 3B
Figure 3B: MD/PhD applicant success rate (2006-2023)
	Applicants			Matriculants			Success rate
Entry year	Men	Women	Total	Men	Women	Total	Men	Women
2006	932	632	1564	321.764	192.236	514	0.34524	0.304171
2007	997	724	1721	345.826	220.174	566	0.346867	0.304108
2008	1009	679	1688	386.19	243.81	630	0.382745	0.359072
2009	1027	676	1703	364.002	224.998	589	0.354432	0.332837
2010	1064	696	1760	383.708	227.292	611	0.360628	0.326569
2011	1101	694	1795	412.716	220.284	633	0.374856	0.317412
2012	1120	721	1841	383.959	215.041	599	0.342821	0.298254
2013	1169	752	1921	386.715	222.285	609	0.330808	0.295592
2014	1146	727	1873	381.86	244.14	626	0.333211	0.335818
2015	1129	741	1870	376.226	244.766	626	0.333238	0.330318
2016	1111	801	1912	369.281	279.719	649	0.332386	0.349212
2017	1031	809	1840	359.822	284.886	646	0.349003	0.352146
2018	980	857	1837	360.192	311.808	672	0.367543	0.363837
2019	926	873	1799	353.292	354	708	0.381525	0.405498
2020	895	916	1811	340.686	360.314	701	0.380655	0.393356
2021	1014	1035	2049	372.75	375.75	750	0.367604	0.363043
2022	864	895	1759	345.992	363.008	709	0.400454	0.405596
2023	829	916	1745	344.309	354.914	707	0.415331	0.387461

## Sheet: Figure 3C
Figure 3C: Medical school applicant success rate (2006-2023)
	Applicants			Matriculants			Success rate
Entry year	Men	Women	Total	Men	Women	Total	Men	Women
2006	19815	19293	39108	8923	8438	17361	0.450315	0.437361
2007	21580	20735	42315	9177	8582	17759	0.425255	0.41389
2008	21870	20360	42230	9422	8614	18036	0.430818	0.423084
2009	22013	20252	42265	9573	8817	18390	0.434879	0.435364
2010	22533	20207	42740	9909	8756	18665	0.439755	0.433315
2011	23135	20780	43915	10193	9037	19230	0.440588	0.434889
2012	24338	20922	45260	10453	9064	19517	0.429493	0.433228
2013	25760	22250	48010	10588	9467	20055	0.411025	0.425483
2014	26455	23019	49474	10625	9718	20343	0.401625	0.422173
2015	27927	24608	52535	10766	9861	20627	0.385505	0.400723
2016	27250	25779	53029	10551	10474	21025	0.387193	0.4063
2017	26058	25600	51658	10516	10810	21326	0.403561	0.422266
2018	25875	26882	52757	10454	11160	21614	0.404019	0.415148
2019	25494	27847	53341	10402	11461	21863	0.408018	0.41157
2020	24620	28343	52963	10271	11926	22197	0.417181	0.420774
2021	26948	35438	62386	10057	12590	22647	0.3732	0.355268
2022	23924	31191	55115	10060	12630	22690	0.420498	0.404924
2023	22574	29763	52337	10160	12724	22884	0.450075	0.427511
